# Supplementary material for: Norm, gender, and bribe-giving: Insights from a behavioral game
Source: PLoS One. 2017 Dec 22;12(12):e0189995. doi: 10.1371/journal.pone.0189995 (PMC5741253; doi:10.1371/journal.pone.0189995)
Supplement: S1 Dataset — (XLSX) [file pone.0189995.s002.xlsx]

## Sheet: Study 1
ID	HL	bribe_round 1	bribe_round 2	bribe_round 3	bribe_round 4	bribe_round 5	Gender	AGE	ETHNIC	SOCIALCLASS	INCOME
MAI15053016A	0	90	90	90	90	90	1	21	2	3	3
MAI15053016B	0	40	30	0	90	40	1	20	1	4	6
MAI15053016C	0	0	10	0	0	10	1	24	1	3	3
FAI15052701A	0	20	50	40	50	50	2	23	1	5	2
FAI15052701B	0	50	50	50	60	50	2	19	1	4	3
FAI15052701C	0	30	50	30	70	70	2	20	1	5	1
FAI15052301A	0	50	20	40	0	50	2	22	1	4	2
FAI15052301B	0	50	50	50	50	50	2	19	1	3	5
FAI15052301C	0	40	50	60	70	70	2	19	1	4	2
MAI15052302A	0	20	30	10	0	40	1	19	1	4	3
MAI15052302B	0	50	10	50	0	40	1	19	1	4	3
MAI15052302C	0	90	90	90	90	90	1	21	2	1	4
MAEH15053015A	1	60	60	90	90	90	1	19	1	3	3
MAEH15053015C	1	20	0	30	20	40	1	24	1	4	1
FAEH150528A	1	90	90	90	90	90	2	25	2	4	5
FAEH150528B	1	50	60	70	70	80	2	24	1	3	1
FAEH150528C	1	20	30	40	30	30	2	23	1	3	3
FAEH150528A	1	60	40	80	60	80	2	23	1	3	3
FAEH150528B	1	50	30	60	50	80	2	18	1	4	3
FAEH150528C	1	20	40	60	70	70	2	23	1	3	4
FAEH15052303A	1	30	40	70	70	80	2	21	1	3	4
FAEH15052303B	1	30	40	60	50	60	2	20	1	4	2
FAEH15052303C	1	50	50	90	90	90	2	20	1	3	4
FAEL15053014A	2	90	10	20	30	30	2	19	1	3	6
FAEL15053014B	2	40	0	50	0	20	2	21	1	3	3
MAEL15052912A	2	0	90	50	50	50	1	23	1	4	2
MAEL15052912B	2	90	90	90	90	90	1	23	1	3	2
MAEL15052912C	2	70	90	50	70	90	1	25	1	4	3
FAEL15052913A	2	40	30	40	40	40	2	25	1	3	3
FAEL15052913B	2	0	10	10	10	20	2	19	1	4	2
MAEL15052702A	2	60	90	50	70	50	1	24	1	3	6
MAEL15052702B	2	70	50	50	50	50	1	25	1	3	3
MAEL15052702C	2	0	0	0	0	90	1	19	1	4	5
FAEL15052304B	2	90	30	0	20	0	2	22	1	3	5
FAEL15052304C	2	30	40	30	20	20	2	21	1	4	2

## Sheet: Study 2
ID	sex	CONTEXT	HL	bribe_round 1	bribe_round 2	bribe_round 3	bribe_round 4	bribe_round 5	creative1	creative2	creative3	creative4	creative5	confidence1	confidence2	confidence3	confidence4	confidence5	estimation10	estimation20	estimation30	estimation40	estimation50	Belief in answer-quality importance.	Belief of tokens’ importance	Belief in bribe utility	age	ethnic	socialclass	income
F01A	2	2	1	90	50	90	90	60	5	4.83333	4.83333	0	4	4	4	4	1	4	90	90	90	50	90	3	6	6	20	1	3	3
F01B	2	2	1	90	90	90	90	90	4.66667	4.66667	4.83333	0	4	4	4	3	2	7	20	70	90	90	80	5	6	6	23	1	4	7
F01C	2	2	1	50	70	80	80	80	2.5	4	3.66667	3.5	4.33333	4	5	3	4	4	40	80	80	80	80	1	3	5	24	1	4	3
F02A	2	2	2	30	90	30	10	10	4.66667	4.33333	5.16667	3.5	5.5	3	5	4	4	4	20	70	20	10	10	3	5	4	24	1	3	4
F02B	2	2	2	60	80	50	50	60	6	5.33333	5	7	4.5	5	5	3	3	4	50	70	30	30	40	5	5	5	23	1	3	2
F02C	2	2	2	80	90	80	60	90	3.33333	4.66667	4.16667	0	4.33333	4	5	4	3	999	60	80	80	50	999	5	4	4	24	1	3	2
F03A	2	2	2	70	40	30	20	20	3.66667	5.66667	4.5	0	4.16667	3	6	4	4	6	50	40	20	20	20	6	7	4	24	1	3	4
F03B	2	2	2	40	30	20	30	30	3.66667	4	5.16667	0	4.5	3	4	3	4	4	30	40	20	20	30	5	5	4	20	1	3	3
F03C	2	2	2	20	20	20	40	30	3.5	4.66667	4.33333	3.5	4.66667	999	4	4	4	5	999	20	20	10	20	5	5	4	20	1	3	3
FH1A	2	1	1	20	90	90	90	90	3.33333	4.33333	4.83333	3.5	3.5	4	5	4	4	4	20	60	80	90	80	5	5	5	19	1	2	6
FH1B	2	1	1	30	80	90	90	80	2.83333	4.16667	5.66667	3.5	3.16667	4	4	3	3	3	30	70	80	90	80	5	6	5	22	1	3	5
FH1C	2	1	1	50	60	80	60	80	2.33333	4	4.66667	0	4.16667	4	5	3	3	3	20	60	70	80	80	3	6	3	20	1	3	2
FH2A	2	1	1	80	30	70	80	90	4.16667	4	5	3.5	4.16667	4	5	4	4	5	50	70	70	80	80	6	2	2	19	1	3	5
FH2B	2	1	1	40	50	60	60	60	4.5	4.66667	4.33333	0	4.33333	5	6	4	2	2	30	50	80	80	80	7	7	6	25	1	3	4
FH2C	2	1	1	0	0	80	0	90	5.66667	3.83333	3.16667	0	4	5	3	4	2	4	50	60	80	50	80	2	6	5	25	1	4	3
FL1A	2	1	2	30	30	30	30	30	4	2.83333	3.5	0	3.5	4	3	3	3	3	50	30	30	20	30	5	5	4	24	1	4	3
FL1B	2	1	2	30	20	20	20	20	2.83333	4.83333	6	3.5	3.5	4	3	3	3	3	30	20	20	20	20	6	5	3	23	1	3	3
FL1C	2	1	2	50	40	40	40	30	6.16667	5.83333	5.66667	3.5	5	6	5	6	4	6	40	20	30	20	20	4	7	7	21	1	3	2
G17A	2	1	2	80	30	10	10	10	4.83333	4.5	5.33333	0	5	3	3	3	1	3	50	30	20	20	20	5	6	5	18	2	3	4
G17B	2	1	2	10	20	10	10	10	3.33333	4.83333	4.66667	3.5	2.5	4	4	2	2	2	10	20	10	10	10	6	6	4	18	1	999	4
G17C	2	1	2	80	50	50	50	40	4.33333	5	4.5	0	2.5	4	4	3	2	4	80	40	10	10	20	6	4	2	17	1	2	2
G18A	1	1	2	60	40	30	20	0	2.66667	5.33333	3.16667	3.5	2.83333	4	3	4	6	5	20	20	10	10	20	4	4	6	18	1	4	4
G18C	1	1	2	90	90	60	50	40	3.16667	5	4.33333	0	4.83333	4	4	4	4	4	80	20	30	10	10	3	7	7	19	1	4	2
G19A	2	1	1	20	10	0	10	0	2.66667	3.5	4.16667	0	3.16667	3	4	4	4	4	10	60	80	70	80	5	7	7	18	1	3	2
G19B	2	1	1	20	40	40	40	40	2.66667	4.83333	5.33333	0	3.83333	3	5	4	3	4	30	50	60	40	70	6	6	3	19	1	3	3
G19C	2	1	1	30	80	70	70	70	4.5	5	6	3.5	3.83333	4	4	3	3	4	40	80	80	70	90	5	4	5	20	1	4	2
G21A	2	1	1	30	80	80	80	80	3.5	5	4.83333	0	4.33333	5	6	4	3	2	20	80	80	80	70	5	4	3	18	1	3	5
G21B	2	1	1	50	0	10	0	90	5.16667	5	4.83333	0	4.33333	5	4	4	4	4	10	50	60	70	70	7	2	1	18	1	2	3
G21C	2	1	1	20	90	90	90	20	1.5	5	4	3.5	2.16667	3	4	4	4	4	20	90	90	90	50	3	5	5	19	1	3	2
G22A	2	1	2	30	20	30	20	20	3	5	4.5	0	3.5	4	6	3	1	3	30	20	30	20	20	6	4	5	19	1	4	2
G22B	2	1	2	40	40	40	20	40	4	5.33333	4.83333	0	4.16667	4	3	2	1	3	999	20	20	20	20	5	5	5	23	1	4	1
G22C	2	1	2	50	10	20	0	30	4.66667	3.83333	3.16667	0	4.5	4	4	3	2	5	30	10	20	10	20	1	4	3	18	1	4	2
G23B	2	1	2	20	40	30	10	40	3	3.83333	4.66667	3.5	3	6	7	5	5	6	30	30	30	30	30	3	4	2	18	1	3	3
G23C	2	1	2	40	30	30	30	30	4	4.5	4.83333	0	4.83333	4	4	4	4	4	30	20	20	20	20	3	3	4	19	1	3	2
G24A	1	1	1	60	90	60	90	60	2.5	4.33333	5.16667	0	4.33333	2	4	2	4	3	30	80	90	90	80	4	5	5	23	1	3	3
G24B	1	1	1	90	90	90	0	0	0	0	0	0	0	4	5	4	3	5	90	90	90	90	90	2	6	5	21	1	3	4
G24C	1	1	1	70	80	80	80	80	4	4.33333	3.5	3.5	4.83333	4	5	3	4	4	70	80	80	80	80	4	5	3	18	1	4	2
G25A	1	2	1	20	80	90	90	90	3.16667	4.16667	5	0	4.16667	6	6	6	6	6	20	80	90	90	90	7	7	4	18	1	2	6
G25B	1	2	1	20	0	90	0	0	5	1	3	0	2.16667	3	3	2	3	4	0	30	70	90	40	3	5	7	19	1	2	2
G25C	1	2	1	60	0	0	0	0	3.83333	4.16667	5.5	7	5.16667	5	4	3	4	4	50	70	80	90	80	4	7	6	24	1	4	2
G26A	2	2	1	20	50	90	90	80	2.33333	3.5	2.83333	0	2.83333	2	2	1	1	1	30	60	80	80	90	4	4	3	18	1	2	5
G26B	2	2	1	90	90	90	90	90	2.66667	5.5	5.66667	0	5.33333	3	4	4	2	4	60	90	90	90	90	6	6	7	16	1	4	3
G26C	2	2	1	30	40	50	10	80	3.83333	4.5	3.66667	0	4.83333	3	4	3	2	4	30	40	70	70	80	4	3	4	19	1	5	4
G27A	2	2	2	20	30	10	10	20	5	4.83333	5.16667	0	3.33333	4	5	3	2	4	40	90	50	20	20	5	4	5	21	1	3	5
G27B	2	2	2	0	50	0	50	60	4.5	5	4.83333	7	3.33333	2	3	2	4	4	60	20	40	30	30	3	6	7	19	1	3	5
G27C	2	2	2	10	20	10	20	50	1.5	4	5.33333	3.5	3.16667	1	4	4	2	4	10	20	10	20	50	6	6	3	20	1	5	1
G28A	2	2	1	20	50	50	0	80	4	4	2.66667	0	3.33333	1	4	5	2	5	40	80	80	80	80	6	7	5	21	1	4	2
G28B	2	2	1	30	50	90	90	90	2.83333	3.83333	4.33333	0	3.66667	6	6	6	5	6	30	80	80	80	80	4	7	7	18	1	4	2
G28C	2	2	1	40	90	80	60	80	2.66667	4.5	4	3.5	3.5	4	4	4	4	5	50	50	80	80	80	6	6	4	19	1	4	4
G29A	1	2	2	0	50	50	50	50	2.33333	3.16667	1.33333	0	2.83333	4	2	4	4	4	0	10	20	30	30	7	7	7	18	1	3	4
G29B	1	2	2	80	50	70	50	50	2.33333	5.66667	4.83333	0	5.33333	3	3	3	2	4	50	50	50	50	40	6	6	5	22	1	4	3
G41A	2	1	2	10	10	10	20	10	4.66667	5.5	4.16667	3.5	3.16667	5	4	4	5	5	60	60	60	70	60	4	5	4	18	1	3	4
G41B	2	1	2	20	30	20	10	40	3.33333	5.33333	2.66667	0	3.16667	3	5	4	3	4	10	20	20	10	20	1	5	4	18	1	4	1
G41C	2	1	2	20	20	10	0	10	5.16667	4.66667	4	0	3.16667	4	4	3	3	2	20	20	10	0	10	4	3	2	19	1	3	5
G42B	2	2	2	20	10	10	20	20	2.83333	3.66667	3.16667	3.5	2.66667	3	4	4	3	4	50	20	10	20	20	5	5	4	17	1	3	1
G42C	2	2	2	50	30	20	10	20	3.5	3.33333	3.83333	3.5	4.33333	2	5	2	4	5	70	20	20	10	10	3	5	5	18	1	4	2
G43A	2	2	1	30	0	0	0	0	4	3.16667	5.66667	3.5	5.33333	4	2	4	4	4	50	50	80	70	80	4	6	6	18	1	3	5
G43B	2	2	1	20	50	70	50	20	4	5.33333	3.83333	0	2.66667	4	5	3	2	5	30	50	50	70	40	5	6	3	19	1	3	2
G43C	2	2	1	40	90	80	90	90	3.16667	5.83333	3	0	5	5	6	3	6	6	30	80	70	90	80	7	4	3	18	1	4	2
G44A	1	1	2	90	90	80	80	70	3	1.5	3.66667	3.5	3.33333	5	5	4	6	4	70	70	70	70	30	5	7	5	19	1	2	6
G44B	1	1	2	20	30	40	60	90	2.83333	2.66667	3.16667	3.5	2.33333	5	3	4	3	4	30	30	40	60	90	2	6	6	17	2	4	6
G44C	1	1	2	0	10	40	10	10	3.5	4.5	0.833333	3.5	3	4	5	2	3	4	0	10	40	10	10	1	5	3	23	1	2	2
G45A	2	1	1	40	40	40	40	40	3.16667	5.16667	3.66667	0	3.83333	3	4	4	1	5	40	70	80	60	80	6	6	6	18	1	3	4
G45B	2	1	1	0	10	20	40	10	2.33333	3.83333	2.83333	0	3	4	5	3	3	4	0	40	20	50	60	7	6	2	19	2	3	2
G45C	2	1	1	20	60	20	0	0	2.83333	3.83333	4.33333	3.5	4	4	4	4	2	4	40	70	60	40	40	5	6	4	25	1	3	4
G46A	2	1	1	20	30	20	30	40	4.83333	4.66667	5.5	0	4.66667	3	5	5	1	4	20	20	20	20	20	7	4	3	23	1	3	4
G46B	2	1	1	40	50	50	50	50	5	4.83333	4.5	0	3.83333	5	5	4	3	5	20	20	20	20	20	3	7	7	19	1	2	5
G46C	2	1	1	40	30	30	10	10	3.83333	4.5	4.16667	0	4.16667	5	3	3	4	4	40	30	20	10	20	6	5	4	18	1	3	4
G47B	2	2	1	60	90	80	80	90	3.5	4.16667	5.33333	0	4	5	4	3	3	5	40	80	80	80	90	7	6	2	18	2	4	4
G47C	2	2	1	10	50	60	50	90	5	5.33333	5	3.5	3.5	5	5	4	3	3	20	50	60	70	80	5	5	4	18	1	3	3
G48B	2	2	2	50	10	10	20	10	4.66667	5.5	5.83333	0	3.5	5	4	4	3	4	30	20	10	20	20	5	5	5	20	1	5	2
G48C	2	2	2	60	30	20	10	0	2.83333	4.16667	3.5	0	4.16667	4	4	3	3	4	40	20	20	10	10	5	6	3	18	1	4	1
G49A	1	2	1	40	80	80	90	70	3.16667	3.5	3	0	2.33333	4	4	3	3	3	40	70	70	90	80	6	4	4	18	1	4	3
G49B	1	2	1	70	90	90	0	90	4.66667	3.33333	3.33333	0	3.5	5	3	6	2	5	50	80	70	40	90	3	6	6	18	1	3	2
G49C	1	2	1	20	50	50	20	60	3.16667	3.83333	2.83333	0	3.33333	4	3	5	4	4	20	70	60	90	80	6	6	3	19	1	3	1
G50A	2	2	2	70	50	60	50	40	5.33333	5.33333	6	3.5	4.5	5	5	4	5	6	40	50	40	30	20	3	5	6	18	1	4	0
G50B	2	2	2	0	20	10	10	10	4.66667	4.16667	4.66667	0	3.66667	4	2	4	4	4	0	10	10	10	10	3	7	7	19	1	3	4
G50C	2	2	2	0	30	30	20	30	5.5	4.33333	4.16667	7	4.16667	4	4	3	4	4	50	30	30	20	30	6	2	2	19	1	5	2
G51B	2	2	1	20	40	70	40	50	3	5.66667	5.33333	0	3.16667	3	5	4	2	5	20	50	90	80	70	4	5	2	18	1	2	6
G51C	2	2	1	0	50	50	50	50	4.33333	5	5.16667	3.5	4	4	4	3	3	4	0	80	80	90	80	6	5	6	18	2	3	3
G52A	2	1	2	10	20	30	20	10	3	3.83333	4.66667	3.5	3.33333	4	5	3	4	4	10	10	20	20	10	5	6	5	18	1	3	5
G52B	2	1	2	80	60	40	50	60	6.33333	5.66667	6	0	5.33333	5	4	3	3	4	60	50	30	30	40	5	6	6	18	1	3	4
G52C	2	1	2	20	20	20	20	20	4.66667	5	3.83333	0	4	4	4	3	3	3	20	20	10	20	20	6	3	2	19	1	3	2
G53A	1	2	1	30	40	50	60	90	5.5	4.33333	5.16667	0	3.66667	6	5	3	1	7	80	70	40	0	80	7	7	7	18	1	3	3
G53B	1	2	1	0	0	0	90	0	3.83333	6	3.33333	3.5	3.16667	2	4	1	3	3	20	70	90	90	90	2	6	6	22	1	3	2
G53C	1	2	1	20	20	0	20	20	2.83333	5.16667	3.16667	0	4.66667	4	5	4	5	4	90	0	80	90	90	5	4	2	23	1	3	4
G54A	1	2	2	90	20	20	40	20	4.83333	5.16667	3.66667	7	4	6	3	4	5	5	50	50	10	20	20	4	4	7	18	1	3	3
G54B	1	2	2	50	30	20	30	20	5	4.83333	5.16667	3.5	4.5	4	5	5	4	6	30	20	10	20	20	7	4	4	17	1	4	2
G55A	1	1	1	10	40	0	20	90	1.33333	3.5	2.83333	0	3.83333	3	4	3	3	5	20	80	80	20	80	4	4	5	17	1	5	5
G55B	1	1	1	0	0	90	90	0	3.5	3.83333	2.83333	0	3.16667	3	6	4	2	6	0	10	70	20	80	4	6	5	19	1	3	2
G55C	1	1	1	0	60	30	90	90	6.33333	5.83333	5.16667	7	4.66667	5	4	3	5	3	20	60	70	90	90	3	5	3	19	1	3	3
G56A	1	2	1	90	80	90	90	80	4.83333	5.33333	3.83333	0	4.16667	5	3	3	4	2	60	80	80	80	80	5	5	6	18	1	4	2
G56B	1	2	1	0	10	10	20	0	3.83333	5.16667	4.5	0	5.16667	4	5	2	1	5	20	40	40	60	50	6	7	2	17	1	4	2
G56C	1	2	1	40	50	50	20	50	3.5	3.16667	4.83333	0	2.83333	4	4	4	4	4	40	50	60	80	80	4	5	2	18	2	4	2
G58A	2	2	2	0	10	0	20	10	2.83333	4.16667	3.33333	0	4.33333	6	4	3	4	4	0	10	10	20	10	3	5	3	20	1	3	2
G58B	2	2	2	30	20	50	20	0	3.16667	4.33333	4.16667	0	3.16667	5	4	3	6	5	20	10	30	20	10	6	7	7	21	1	3	2
G58C	2	2	2	30	30	40	10	50	4.66667	5	3.33333	3.5	3.66667	4	3	4	2	5	10	20	10	10	20	3	5	4	18	2	4	3
G59B	1	2	2	20	10	0	30	20	4.5	4	3.66667	7	4.66667	7	6	4	5	6	70	70	50	70	80	6	5	5	18	2	3	4
G60A	2	2	2	40	30	50	50	40	5.66667	4.66667	5.16667	7	4.16667	3	4	4	4	2	50	40	30	20	70	2	7	7	22	1	4	4
G60B	2	2	2	60	20	20	20	20	4.16667	5.16667	4.33333	3.5	4.83333	4	3	2	3	5	50	20	10	10	10	5	3	2	22	1	4	2
G60C	2	2	2	90	90	90	30	30	4.5	5.5	4.16667	3.5	4.33333	3	3	4	3	4	0	20	20	20	20	2	7	7	18	1	3	2
G61A	1	1	1	30	40	50	70	30	4.5	3.5	3.5	0	2.83333	1	6	5	5	4	60	60	60	80	70	6	5	3	21	1	4	2
G61B	1	1	1	50	60	20	40	50	2.33333	4.33333	5.5	7	3.83333	4	3	2	4	4	50	70	70	70	80	3	6	3	22	1	4	2
G61C	1	1	1	60	90	90	90	90	4.33333	3.66667	3.66667	3.5	4.66667	3	5	2	4	5	60	80	60	90	90	5	6	7	19	1	4	4
G62A	1	1	2	50	30	10	20	40	3	4.83333	4.16667	3.5	4.83333	0	0	0	0	0	0	0	0	0	0	5	3	4	18	1	2	2
G62B	1	1	2	60	30	40	0	40	1.66667	4	4.33333	0	4.66667	4	4	4	4	4	50	20	20	20	20	2	6	6	17	1	4	5
G62C	1	1	2	0	50	20	50	50	2.83333	4.5	1.33333	0	3.16667	6	4	6	3	5	20	20	20	30	20	2	6	6	21	1	4	3
G63A	1	1	1	60	90	90	90	90	3.16667	4.16667	4.83333	3.5	4.16667	3	3	3	3	3	50	80	90	90	90	6	5	4	23	1	3	2
G63B	1	1	1	50	90	90	90	90	4	4.66667	5.16667	0	4.5	3	4	0	0	3	50	90	0	0	80	5	5	6	19	1	4	3
G63C	1	1	1	90	90	90	90	90	2.66667	5.16667	4.66667	3.5	5.33333	5	4	3	5	3	50	90	90	90	90	1	7	7	20	0	3	4
G64A	1	1	2	70	90	80	60	50	2.66667	4.16667	4.33333	3.5	3.16667	5	6	7	6	6	50	50	30	20	20	4	4	5	22	1	3	4
G64B	1	1	2	0	20	0	20	90	1	2.83333	0	3.5	3.83333	2	3	1	4	3	30	30	10	20	20	6	1	1	19	1	3	2
G64C	1	1	2	50	50	40	20	30	4.33333	2.5	2	0	1.66667	4	5	5	3	5	10	20	20	20	20	5	7	7	20	1	3	2
G65A	2	1	2	30	20	10	10	30	5	3.33333	4.16667	3.5	2.66667	3	4	2	3	4	50	50	20	20	20	4	6	5	20	2	3	2
G65B	2	1	2	0	10	0	30	0	3.83333	5.33333	5.16667	3.5	5	2	4	3	4	4	10	10	10	20	10	5	6	5	21	1	3	0
G65C	2	1	2	40	10	20	10	20	3.16667	3.66667	2.83333	0	2.5	3	2	4	4	5	40	20	10	10	10	4	5	4	19	1	3	2
M01B	1	2	1	70	80	80	70	80	2.83333	4.16667	5	7	3.66667	4	4	3	5	4	50	70	80	70	80	3	5	5	25	1	4	2
M01C	1	2	1	50	50	50	50	50	2.5	3.66667	4.33333	3.5	2.16667	3	2	2	2	1	50	80	80	80	80	3	4	4	26	1	4	2
M02A	1	2	2	0	90	90	90	90	0	2.83333	2.5	0	3.66667	4	4	4	4	4	90	30	90	90	90	3	6	7	22	1	2	3
M02B	1	2	2	10	50	30	40	40	2	5	3.66667	0	4.5	3	5	4	5	5	40	30	20	20	20	5	5	3	19	1	3	2
M02C	1	2	2	90	60	90	80	80	2.5	5.66667	4.33333	3.5	4.16667	5	5	4	5	7	90	60	60	60	70	3	5	5	24	1	999	5
M03B	1	2	1	50	70	70	30	70	3.66667	4.5	3.33333	0	4.33333	2	3	3	2	2	50	70	70	30	80	4	5	3	24	1	3	2
M03C	1	2	1	90	90	90	90	90	4.16667	4.16667	3	3.5	4.83333	4	6	3	6	5	70	80	80	80	90	7	1	1	21	1	999	5
M04C	1	2	2	30	20	30	10	40	999	999	999	999	999	4	4	4	4	4	20	20	90	20	20	3	4	4	20	1	4	4
M14A	1	2	2	70	40	40	40	40	999	999	999	999	999	5	4	2	5	4	60	30	30	20	20	5	4	5	21	1	4	5
MH1A	1	1	1	20	20	30	30	30	1.33333	4.5	5	0	4.83333	4	6	5	4	5	20	60	70	80	80	5	5	4	23	1	5	5
MH1B	1	1	1	60	80	90	90	100	1.33333	3.16667	3.5	0	3.16667	3	3	4	3	4	40	70	70	70	80	3	6	5	21	1	5	2
MH2A	1	1	1	40	50	70	10	90	2.66667	5.33333	5.16667	0	4.5	5	5	4	3	6	30	70	80	80	90	3	6	6	24	1	3	2
MH2B	1	1	1	70	90	80	90	90	2.83333	3.66667	4.16667	0	4	4	3	3	2	5	50	90	80	90	80	4	4	5	25	1	4	3
MH2C	1	1	1	0	0	90	90	90	3.33333	4.66667	5.33333	0	5.33333	2	4	4	3	5	40	90	90	90	80	5	6	5	20	1	3	3
ML1A	1	1	2	50	30	20	30	30	3.16667	1.66667	1	3.5	2.83333	5	2	4	5	3	60	30	20	20	20	1	3	5	20	2	4	1
ML1B	1	1	2	30	10	10	20	20	5.16667	6	5.16667	7	6.16667	6	4	3	5	5	30	20	10	20	10	4	5	4	999	999	3	3
ML1C	1	1	2	90	90	90	90	90	3.16667	5.16667	5.66667	0	4.5	5	4	3	2	4	70	40	10	10	10	2	6	6	23	1	4	2
